# Supplementary material for: Molecular serotyping of Haemophilus parasuis isolated from diseased pigs and the relationship between serovars and pathological patterns in Taiwan
Source: PeerJ. 2018 Nov 29;6:e6017. doi: 10.7717/peerj.6017 (PMC6275120; doi:10.7717/peerj.6017)
Supplement: Supplemental Information 18 [file peerj-06-6017-s018.xlsx]

## Sheet: 工作表1
Supplementary Table 3 Cases distinguished by complete pathological examination or not
	Cases with complete pathological examination	Cases without complete pathological examination	Total
Herd	88	38	124†
Animal	108	47	155
Lesion	204	73	277
isolate	93	40	133
†Two herds had cases with and without complete pathological examination.
